# Supplementary material for: BCL7B, a SWI/SNF complex subunit, orchestrates cancer immunity and stemness
Source: BMC Cancer. 2023 Aug 30;23:811. doi: 10.1186/s12885-023-11321-3 (PMC10466690; doi:10.1186/s12885-023-11321-3)
Supplement: Supplementary file 2 — Additional file 2. [file 12885_2023_11321_MOESM2_ESM.zip]

Archive with 2 entries (2 files):
- Supplementary Table 1.xlsx
- Supplymentary Table 1 References.docx
