# Supplementary material for: BCL7B, a SWI/SNF complex subunit, orchestrates cancer immunity and stemness
Source: BMC Cancer. 2023 Aug 30;23:811. doi: 10.1186/s12885-023-11321-3 (PMC10466690; doi:10.1186/s12885-023-11321-3)
Supplement: Supplementary file 2 — Additional file 2. [file 12885_2023_11321_MOESM2_ESM.zip › Supplementary Table 1.xlsx]

## Sheet: Sp Table1
Chr. No.	Chr. Locus	Ensemble gene_id	Gene short name	Average Ratio	Relation	References	PMID
1p (123.4Mbp)	1p22.1	ENSG00000229567.1	RP4-717I23.2	3.1759	?	-
	1p34.2	ENSG00000117385.11	LEPRE1(P3H1)	2.19209	?	-
	1p36.13	ENSG00000142632.12	ARHGEF19	2.20566	Tumorigenesis, Malignancy	Li Y, et al., Int J Cancer. 2018.	PMID: 29164615
	1p36.33	ENSG00000188157.9	AGRN	2.30795	Tumorigenesis, Proliferation	Li X, et al., Cancer Res. 2018.	PMID: 29871935
1q (125.5Mbp)	1q32.1	ENSG00000133067.13	LGR6	2.34555	Stemness	Cortesi E., et al., J Lung Health Dis. 2019. review	PMID: 31236545
	1q21.3	ENSG00000196154.7	S100A4	3.09151	Stemness	Nirala B, et al., Oncoscience. 2017. review	PMID: 29344551
	1q21.3	ENSG00000188643.6	S100A16	2.48421	Stemness	Tomiyama N, et al., 2018. Oncol Lett. 2018.	PMID: 29928366
	1q21.3	ENSG00000231416.1	RP11-422P24.9	2.04259	?	-	-
2p (93.9Mbp)	2p14	ENSG00000214533.3	KRT18P33	2.84687	?	-	-
2q (148.2Mbp)	2q11.2	ENSG00000212283.1	SNORD89	2.45348	Down-regulated in tumor	Krishnan P, et al., PLoS One. 2016.	PMID: 27631501
	2q21.2	ENSG00000163046.11	ANKRD30BL	2.16003	?	Garaud S, et al., Front Immunol. 2018.	PMID: 30515157
	2q25.1	ENSG00000213774.3	AC010904.1	2.44226	?	-	-
	2q32.1	ENSG00000231203.1	KRT8P10	2.02727	Up-regulation in Urothelial Carcinoma	Luo H, et al., Int J Clin Exp Med. 2014.	PMID: 24995079
	2q32.3	ENSG00000266817.1	AC118063.1	2.4523	?	-	-
	2q33.1	ENSG00000212309.1	SNORD70	#DIV/0!	?	-	-
	2q35	ENSG00000127824.9	TUBA4A	2.68274	Platelet Biogenesis	Strassel C. et al., Life Sci Alliance. 2019.	PMID: 30760556
	2q37.3	ENSG00000063660.4	GPC1	2.11948	EMT, Invasion, Migration, Biomarker of Cancer	Melo SA, et al., Nature. 2015. Li J, et al., J Cell Mol Med. 2017. Li J, et al., Oncotarget. 2017.	PMID: 26106858; PMID: 28233416; PMID: 29254156
3p (90.9Mbp)	3p21.2	ENSG00000248487.4	ABHD14A	2.2908	Metastasis Suppressor	Savci-Heijink CD,et al., BMC Cancer. 2019.	PMID: 30961553
	3p21.31	ENSG00000068001.9	HYAL2	2.32147	Recurrence, Metastasis, Metastasis Suppressor	Maierthaler M, et al., Exp Mol Pathol. 2015. Jin Z, et al., Gastroenterol Hepatol. 2019.	PMID: 26112095; PMID: 30972813
	3p25.2	ENSG00000207496.1	SNORA7A	2.66378	Self-Renewal, Stemness	Zhang Y, et al., Stem Cells. 2017.	PMID: 27573912
3q (107.3Mbp)	3q13.31	ENSG00000243014.1	PTMAP8	2.77998	?	-	-
4p (50.0Mbp)	4p15.32	ENSG00000137440.3	FGFBP1	12.8916	Invasion, Metastasis, Malignancy	Huang W, et al., Hepatology. 2015.	PMID: 25704764
4q (140.2Mbp)	4q13.3	ENSG00000169429.6	IL8	2.86962	Tumor-associated antigen	Fortner RT, et al., Gynecol Oncol. 2017, review	PMID: 28800944
	4q24	ENSG00000250920.1	RP11-297P16.4	2.96048	?	-	-
	4q24	ENSG00000164039.10	BDH2	2.24779	Anti-Apoptosis, Migration, Invasion	Yang WC, et al., J Biomed Sci. 2013. Cui XP, et al., Biosci Rep. 2019.	PMID: 23941109; PMID: 30643007
5q (132.7Mbp)	5q31.3	ENSG00000202111.1	VTRNA1-2	3.35633	Myelodysplastic syndrome	Helbo AS, et al., Genes (Basel). 2015.	PMID: 26473932
6p (59.8Mbp)	6p22.2	ENSG00000187990.4	HIST1H2BG	2.02834	Biomarker candidate of prostate cancer	Mengual L, et al., BMC Cancer. 2016.	PMID: 26856686
	6p21.32	ENSG00000204248.6	COL11A2	18.6573	Oncogenesis?	Yang Y, et al., IUBMB Life. 2017.	PMID: 29131521
	6p21.33	ENSG00000213722.4	DDAH2	2.24183	Hypermethylated in Cancer	Khor GH1, et al., Int J Med Sci. 2013.	PMID: 24155659
6q (111Mbp)	6q21	ENSG00000203778.3	FAM229B	3.55408	?	-	-
	6q21	ENSG00000228834.1	RP11-249L21.4	2.07469	?	-	-
7p (60.1Mbp)	7p14.3	ENSG00000187258.9	NPSR1	3.33605	Tumorigenesis	Pulkkinen V1, et al., Virchows Arch. 2014. Sarvestani SK, et al., Oncotarget. 2018.	PMID: 24915894; PMID: 29983891
	7p22.3	ENSG00000073067.9	CYP2W1	3.43221	Tumor-Specific exp.	Chung FF, et al., Curr Cancer Drug Targets. 2016.	PMID: 26563883
7q (99.2Mbp)	7q21.3	ENSG00000105854.8	PON2	4.49341	Tumor Growth, Metastasis, Stress Resistance	Krüger M, et al., J Cancer Res Clin Oncol. 2015. Nagarajan A, et al., Mol Cell. 2017. Bacchetti T, et al., Semin Cancer Biol. 2019.	PMID: 25708945; PMID: 28803777; PMID: 29170064
8p (45.2Mbp)	8p21.3	ENSG00000120913.19	PDLIM2	2.21024	Adhesion, Growth, Invasion	Bowe RA, et al., Mol Biol Cell. 2014. Cox OT, et al., Cancer Res. 2019.	PMID: 24196835; PMID: 30885980
8q (99.9Mbp)	8q21.13	ENSG00000164687.6	FABP5	2.3534	Malignancy, Metastasis, Proliferation	Kawaguchi K, et al., Biochem J. 2016. Wang W, et al., Tumour Biol. 2016.	PMID: 26614767; PMID: 27644245
	8q24.3	ENSG00000169427.2	KCNK9	2.26484	Growth, Malignancy	Sun H, et al., Nat Commun. 2016.	PMID: 26842342
9p (43.0Mbp)	9p22.3	ENSG00000214110.3	LDHAP4	2.34502	?	-	-
10p (39.8Mbp)	10p11.22	ENSG00000222309.1	AL391839.1	5.88438e+21	?	-	-
10q (93.9Mbp)	10q26.2	ENSG00000180745.4	CLRN3	2.71573	Hepatocytes Differentiation	Mallanna SK, et al., Stem Cell Reports. 2016.	PMID: 27569060
	10q21.3	ENSG00000214881.4	TMEM14D	2.68208	?	-	-
11p (53.4Mbp)	11p11.2	ENSG00000085117.7	CD82	2.2948	Stemness	Ji H, et al., Pediatr Res. 2019.	PMID: 30862962
	11p15.4	ENSG00000129757.8	CDKN1C	2.08196	Inhibition of Proliferation	Stampone E, et al., Int J Mol Sci. 2018. Review	PMID: 29614816
	11p15.5	ENSG00000130600.11	H19	46.3915	Stemness, Invasion	Chen S, et al., Oncotarget. 2017, review. Sasaki N, et al., Oncotarget. 2018.	PMID: 29299179; PMID: 30410672
11q (81.6Mbp)	11q12.1	ENSG00000254979.1	RP11-872D17.8	10.7889	?	-	-
	11q12.1	ENSG00000234964.3	FABP5P7	2.60656	?	-	-
	11q13.5	ENSG00000085741.8	WNT11	4.22975	Invasion	Tian S, et al., Exp Cell Res.2018.	PMID: 29427622
	11q14.2	ENSG00000109861.11	CTSC	3.6563	Proliferation, Metastasis	Zhang GP, et al., Cancer Res Treat. 2019.	PMID: 31048666
	11q14.2	ENSG00000123892.7	RAB38	7.51934	Invasion, Malignancy	Li BY, et al., Mol Med Rep. 2019.	PMID: 30569114
	11q23.3	ENSG00000076706.10	MCAM	5.16447	Chemoresistance	Tripathi SC, et al., Cancer Res. 2017.	PMID: 28646020
	12p13.1	ENSG00000207817.1	MIR614	2.27396	Proliferation, Anti-Apoptosis	Zhang J, et al., Mol Med Rep. 2018.	PMID: 29532877
13q (96.6Mbp)	13q12.11	ENSG00000265710.1	AL161772.1	#DIV/0!	?	-	-
	13q12.2	ENSG00000207500.1	SNORD102	#DIV/0!	?	-	-
	13q22.1	ENSG00000236972.1	FABP5P1	3.19391	?	-	-
	13q34	ENSG00000234603.2	AL356740.1	4.39412	?	-	-
14q (89.8Mbp)	14q22.2	ENSG00000125378.11	BMP4	2.84241	Self-Renewal, Stemness, Tumorigenesis	Catalano V, et al., Cancer Res. 2016. Yokoyama Y, et al., Cancer Res. 2017, review	PMID: 26676745; PMID: 28611046
15q (82.9Mbp)	15q15.3	ENSG00000224677.1	AC011330.6	2.43812	?	-	-
	15q25.2	ENSG00000197696.5	NMB	2.41618	Stemness	Chen C, et al., Cancer Res. 2018. Xie R, et al., Cancer Sci. 2019.	PMID: 30224376; PMID: 31127873
	15q15.1	ENSG00000243789.6	JMJD7	2.26502	Proliferation	Liu H, et al., Proc Natl Acad Sci U S A. 2017.	PMID: 28847961
16p (36.8Mbp)	16p11.2	ENSG00000213658.6	LAT (LAT1)	3.01938	Chemoresistance	Sato K, et al., Virchows Arch. 2019.	PMID: 30637450
	16p13.3	ENSG00000161981.6	SNRNP25	2.18005	?	-	-
	16p12.2	ENSG00000103356.11	EARS2	2.12657	?	-	-
	16p13.13	ENSG00000182108.5	DEXI	2.05271	?	-	-
16q (53.5Mbp)	16q13	ENSG00000205358.3	MT1H	3.63665	Tumor Suppressor	Zheng Y, et al., BMC Cancer. 2017.	PMID: 28241806
	16q13	ENSG00000169715.10	MT1E	2.5406	Tumor Suppressor	Demidenko R, et al., Oncotarget. 2017.	PMID: 28977898
	16q13	ENSG00000187193.8	MT1X	2.21515	Tumor Suppressor	Liu Z, et al., Mol Carcinog. 2018.	PMID: 29873415
	16q22.1	ENSG00000140939.10	NOL3 (ARC)	2.06028	Tumor Suppressor	Stanley RF, et al., J Exp Med. 2017.	PMID: 28232469
17p (25.1Mbp)	17p13.2	ENSG00000091592.11	NLRP1	3.3082	Tumorigenesis, Proliferation	Wei Y, et al., Biomed Res Int. 2017.	PMID: 29214170
	17p13.3	ENSG00000167703.10	SLC43A2	2.24079	Growth	Wang Q, et al., Am J Cancer Res. 2015.	PMID: 26101697
17q (58.1Mbp)	17q21.2	ENSG00000108244.12	KRT23	3.58987	Proliferation	Birkenkamp-Demtröder K, et al., PLoS One. 2013.	PMID: 24039993
	17q21.2	ENSG00000171401.10	KRT13	4.13173	Stemness	Hu WY, et al., Stem Cell Res. 2017.	PMID: 28651114
	17q21.2	ENSG00000128422.11	KRT17	6.37402	Stemness	Xu H, et al., Int J Oncol. 2016.	PMID: 27499099
	17q21.2	ENSG00000141696.8	LEPREL4 (P3H4)	2.24537	Suppression of cancer growth, Tumorigenesis	Wan B, et al., Eur Rev Med Pharmacol Sci. 2018. Li W, et al., World J Surg Oncol. 2018.	PMID: 30178839; PMID: 30322400
	17q21.31	ENSG00000204652.5	RPS26P8	2.13155	?	-
	17q23.3	ENSG00000265695.1	MIR3064	#DIV/0!	Inhibition of Proliferation and Invasion, Inhibition of Differentiation	Bai L, et al., PLoS One. 2017., Wang C, et al., J Periodontal Res. 2018.	PMID: 28291810, PMID: 29704238
	17q23.3	ENSG00000108622.6	ICAM2	3.91585	Stemness	Kim ST, et al., Cancer Genomics Proteomics. 2014.	PMID: 25331798
	17q25.3	ENSG00000185269.7	NOTUM	3.1326	Proliferation, Migration	Yoon JH, et al., Cancer Genomics Proteomics. 2018.	PMID: 30343282
	17q25.1	ENSG00000264624.1	MIR3615	2.25314	?	-
18q (61.8Mbp)	18q21.33	ENSG00000206075.9	SERPINB5	2.03433	Malignancy	Chang IW, et al., Int J Med Sci. 2018.	PMID: 29511373
19q (32.4Mbp)	19q13.12	ENSG00000089356.12	FXYD3	2.02072	Cancer Stemness	Xue Y, et al., Mol Cancer Res. 2019.	PMID: 30206184
	19q13.2	ENSG00000104835.10	SARS2	2.04516	HUPRA syndrome	Rivera H, et al., BMC Nephrol. 2013.	PMID: 24034276
	19q13.3	ENSG00000220988.1	SNORD88C (HBII-180C)	2.97667	Splicing regulation	Scott MS, et al., Nucleic Acids Res. 2012.	PMID: 22199253
	19q13.31	ENSG00000105767.2	CADM4	2.03636	Negative Progression	Saito M, et al., Oncol Lett. 2018.	PMID: 29434950
	19q13.42	ENSG00000179820.11	MYADM	2.02242	Myeloid Differentiation	Wang Q, et al., Life Sci. 2007.	PMID: 17097684
20q (36.3Mbp)	20q11.22	ENSG00000229230.2	MT1P3	3.0729	Platelet activation	Zhou M, et al., Platelets. 2019.	PMID: 29617185
	20q13.13	ENSG00000231878.1	SNRPFP1	2.05606	?	-	-
	20q13.33	ENSG00000092758.11	COL9A3	2.03696	Low-risk of Progression	Lv X, et al., Cancer Cell Int. 2019.	PMID: 31297036
21q (34.7Mbp)	21q22.3	ENSG00000226543.2	MYL6P1	2.38128	?	-	-
	21q22.3	ENSG00000160181.4	TFF2	2.2464	Tumor Suppressor	Dubeykovskaya Z, et al., Nat Commun. 2016. Ishibashi Y, et al., Sci Rep. 2017.	PMID: 26841680; PMID: 28687783
22q (35.8Mbp)	22q13.1	ENSG00000100097.7	LGALS1 (GAL1)	2.84353	Tumorigenesis, Metastasis, EMT	Ruvolo PP. Adv Biol Regul. 2019. Zhu J, et al., Am J Transl Res. 2019.	PMID: 30245264; PMID: 31312395
	22q11.1	ENSG00000100181.17	TPTEP1	2.11394	Tumor Suppressor	Ding H, et al., J Exp Clin Cancer Res. 2019.	PMID: 31072375
	22q11.21	ENSG00000128228.4	SDF2L1	2.33387	Biomarker candidate of prognosis	Willis S, et al., PLoS One. 2016.	PMID: 26886260
	22q11.23	ENSG00000240972.1	MIF	2.01385	Tumor Progression	O'Reilly C, et al., Med Res Rev. 2016. Yang S, et al., Cancer Res. 2016.	PMID: 26777977; PMID: 27197190
Xp (61.0Mbp)	Xp11.3	ENSG00000069535.12	MAOB	2.25497	Biomarker of Cancer, Progenitor Maintenance	Sharpe MA, et al., Oncotarget. 2016. Yin L, et al., Stem Cells. 2018.	PMID: 26689994, PMID: 29637670
	Xp21.2	ENSG00000099399.5	MAGEB2	10.2455	Proliferation, Metastasis	Peche LY, et al., J Biol Chem. 2015. Jin S, et al., Onco Targets Ther. 2018.	PMID: 26468294; PMID: 30122941
	Xp22.31	ENSG00000205642.5	VCX3B	43.6145	?	-	-
	Xp22.31	ENSG00000182583.8	VCX	41.3502	Expressed in Tumor	Taguchi A, et al., Cancer Res. 2014.	PMID: 24970476
	Xp22.31	ENSG00000169059.8	VCX3A	33.8844	Gliomagenesis, Antigen Presentation	Deng H, et al., Mol Cancer Res. 2018.	PMID: 29453317
	Xp22.33 and Yp11.2	ENSG00000002586.13	CD99	2.12178	Stemness	Chung SS, Sci Transl Med. 2017.	PMID: 28123069
Xq (95.0Mbp)	Xq13.1	ENSG00000090776.5	EFNB1	2.32245	Support Stemness	Arthur A, et al., Exp Hematol. 2019.	PMID: 30326247
	Xq22.2	ENSG00000185222.7	WBP5	2.09035	Drug Resistance	Tang R, et al., Br J Cancer. 2016.	PMID: 27336605
	Xq28	ENSG00000198910.8	L1CAM	2.85363	Invasion, Malignancy	Bao S, et al., Cancer Res. 2008. Altevogt P, et al., Int J Cancer. 2016, review	PMID: 18676824; PMID: 26111503
Yq (46.8Mbp)	Yq11.222	ENSG00000185275.6	CD24P4	2.3098	?	-	-
Supplementary Table 1. The list of upregulated genes in BCL7B deficient cells. The BCL7B-deficient cell lines showed a higher expression of numerous malignancy markers, which are shown in the light red columns in the lists. The gray columns indicate the tumor suppressor-related genes. The white colums indicate that genes with currently unknown function.
